# Supplementary material for: ARHGAP11A Is a Novel Prognostic and Predictive Biomarker Correlated with Immunosuppressive Microenvironment in Clear Cell Renal Cell Carcinoma
Source: Int J Mol Sci. 2023 Apr 24;24(9):7755. doi: 10.3390/ijms24097755 (PMC10178328; doi:10.3390/ijms24097755)
Supplement: Supplementary file 1 [file ijms-24-07755-s001.zip]

Archive with 1 entries (1 files):
- ijms-2273366-Supplementary Materials.pdf
